# Supplementary material for: ISUP Grade Prediction of Prostate Nodules on T2WI Acquisitions Using Clinical Features, Textural Parameters and Machine Learning-Based Algorithms
Source: Cancers (Basel). 2025 Jun 18;17(12):2035. doi: 10.3390/cancers17122035 (PMC12190648; doi:10.3390/cancers17122035)
Supplement: Supplementary file 1 [file cancers-17-02035-s001.zip]

Archive with 1 entries (1 files):
- cancers-3624948-supplementary.pdf
